# Supplementary material for: The Role of Diet and the Gut Microbiota in Reactive Aggression and Adult ADHD—An Exploratory Analysis
Source: Nutrients. 2024 Jul 9;16(14):2174. doi: 10.3390/nu16142174 (PMC11279949; doi:10.3390/nu16142174)
Supplement: Supplementary file 1 [file nutrients-16-02174-s001.zip]

Archive with 1 entries (1 files):
- nutrients-3034287-SI.pdf
